# Supplementary material for: Cyclodextrin-Based Quercetin Powders for Potential Nose-to-Brain Transport: Formulation and In Vitro Assessment
Source: Molecules. 2025 Jul 7;30(13):2878. doi: 10.3390/molecules30132878 (PMC12251352; doi:10.3390/molecules30132878)
Supplement: Supplementary file 1 [file molecules-30-02878-s001.zip]

Archive with 1 entries (1 files):
- molecules-3729655-supplementary.pdf
